# Supplementary material for: Sociodemographic and environmental factors associated with dengue, Zika, and chikungunya among adolescents from two Brazilian capitals
Source: PLoS Negl Trop Dis. 2023 Mar 16;17(3):e0011197. doi: 10.1371/journal.pntd.0011197 (PMC10047540; doi:10.1371/journal.pntd.0011197)
Supplement: S1 Table — (XLSX) [file pntd.0011197.s003.xlsx]

## Sheet: Planilha1
	Loadings
Variables	Rio de Janeiro	Fortaleza
Number of rooms	0.5662	0.6121
Number of people sleeping in the same room	-0.3407	-0.3244
Number of televisions	0.6988	0.6729
Number of bathrooms	0.7046	0.7357
Number of cars	0.5997	0.6666
Number of maids working in the household	0.3697	0.3550
Number of washing machines	0.3879	0.5364
Number of DVD players	0.5852	0.4431
Number of refrigerators	0.5002	0.3868
Number of freezers	0.4921	0.5154
Number of motorcycles	0.2132	0.1650
Presence of computer	0.3813	0.6132
Presence of internet	0.4214	0.6292
