# Supplementary material for: Sociodemographic and environmental factors associated with dengue, Zika, and chikungunya among adolescents from two Brazilian capitals
Source: PLoS Negl Trop Dis. 2023 Mar 16;17(3):e0011197. doi: 10.1371/journal.pntd.0011197 (PMC10047540; doi:10.1371/journal.pntd.0011197)
Supplement: S2 Table — (XLSX) [file pntd.0011197.s004.xlsx]

## Sheet: Planilha1
	HR (95%CI)	P-value
Age	1.05 (0.89,1.24)	0.54
Sex
Female (ref.)	1.00
Male	0.98 (0.62,1.53)	0.916
Color
White (ref.)	1.00
Others	0.91 (0.57,1.46)	0.707
Socioeconomic Level
Very Low (ref.)	1.00
Low	0.48 (0.24,0.95)	0.035
Medium	0.55 (0.29,1.07)	0.078
High	0.66 (0.36,1.24)	0.197
Very High	0.36 (0.17,0.79)	0.01
School Attendance Period
Morning (ref.)	1.00
Afternoon	0.17 (0.06,0.47)	< 0.001
Type of School
Private (ref.)	1.00
Public	1.68 (0.9,3.13)	0.102
City
Fortaleza (ref.)	1.00
Rio de Janeiro	0.68 (0.42,1.1)	0.116
Households with water distribution network
High (ref.)	1.00
Low	1.3 (0.65,2.62)	0.461
Households with sewerage network
High (ref.)	1.00
Low	1.48 (0.91,2.4)	0.115
Households with collected garbage
High (ref.)	1.00
Low	1.02 (0.44,2.37)	0.956
Households in wooded areas
High (ref.)	1.00
Low	1.1 (0.61,2)	0.754
Households with sidewalks
High (ref.)	1.00
Low	1.03 (0.6,1.77)	0.919
Households with storm drain
High (ref.)	1.00
Low	1.26 (0.75,2.11)	0.378
Households with open-air sewage
High (ref.)	1.00
Low	0.57 (0.34,0.96)	0.035
Households with accumulated garbage
High (ref.)	1.00
Low	2.05 (0.8,5.26)	0.135
Building Infestation Index (BII)
Satisfactory (ref.)	1.00
Alert	1.58 (0.97,2.58)	0.067
Risk	4.53 (1.63,12.61)	0.004
